# Supplementary material for: Trisodium scandium bis­(orthoborate)
Source: Acta Crystallogr Sect E Struct Rep Online. 2012 Apr 25;68(Pt 5):i36. doi: 10.1107/S1600536812015061 (PMC3344289; doi:10.1107/S1600536812015061)
Supplement: Supplementary file 1 [file e-68-00i36-sup1.cif]

##############################################################################
#                                                                            #
# This CIF contains the data in a paper accepted for publication in          #
# Acta Crystallographica Section E. It conforms to the requirements of       #
# Notes for Authors for Acta Crystallographica Section E, and has been       #
# peer reviewed under the auspices of the IUCr Commission on Journals.       #
#                                                                            #
# Full details of the Crystallographic Information File format               #
# are given in the paper "The Crystallographic Information File (CIF):       #
# a New Standard Archive File for Crystallography" by S. R. Hall, F. H.      #
# Allen and I. D. Brown [Acta Cryst. (1991), A47, 655-685].                  #
#                                                                            #
# The current version of the core CIF dictionary is obtainable from          #
# ftp://ftp.iucr.org/pub/cif_core.dic.                                       #
#                                                                            #
# Software is freely available for graphical display of the structure(s)     #
# in this CIF. For information consult the CIF software page                 #
# http://www.iucr.org/resources/cif/software.                                #
#                                                                            #
# This file may be used for bona fide research purposes within the           #
# scientific community so long as proper attribution is given to the journal # 
# article from which it was obtained.                                        #
#                                                                            #
##############################################################################
data_I
_audit_creation_method     SHELXL-97
_chemical_name_systematic
;
Trisodium scandium bis(orthoborate)
;
_chemical_name_common     ?
_chemical_formula_moiety     '3(Na +), B2 O6 Sc 3-'
_chemical_formula_sum     'B2 Na3 O6 Sc'
_chemical_formula_iupac     'Na3 Sc (B O3)2'
_chemical_formula_weight     231.55
_chemical_melting_point     ?
_symmetry_cell_setting     monoclinic
_symmetry_space_group_name_H-M     'P 21/c'
_symmetry_space_group_name_hall     '-P 2ybc'
loop_
    _symmetry_equiv_pos_as_xyz
    'x, y, z'
    '-x, y+1/2, -z+1/2'
    '-x, -y, -z'
    'x, -y-1/2, z-1/2'
_cell_length_a     5.0739(10)
_cell_length_b     8.9930(18)
_cell_length_c     7.029(2)
_cell_angle_alpha     90.00
_cell_angle_beta     123.60(2)
_cell_angle_gamma     90.00
_cell_volume     267.14(11)
_cell_formula_units_Z     2
_cell_measurement_reflns_used     2093
_cell_measurement_theta_min     3.5492
_cell_measurement_theta_max     30.9752
_cell_measurement_temperature     153
_cell_special_details     ?
_exptl_crystal_description     Prism
_exptl_crystal_colour     colourless
_exptl_crystal_size_max     0.2670
_exptl_crystal_size_mid     0.1380
_exptl_crystal_size_min     0.0850
_exptl_crystal_density_diffrn     2.879
_exptl_crystal_density_meas     ?
_exptl_crystal_density_method     'not measured'
_exptl_crystal_F_000     224
_exptl_absorpt_coefficient_mu     1.584
_exptl_absorpt_correction_type     multi-scan
_exptl_absorpt_process_details     '(ABSCOR; Higashi, 1995)'
_exptl_absorpt_correction_T_min     0.8235
_exptl_absorpt_correction_T_max     1.0000
_exptl_special_details     ?
_diffrn_ambient_temperature     153
_diffrn_radiation_type     MoK\a
_diffrn_radiation_wavelength     0.71073
_diffrn_radiation_source     'fine-focus sealed tube'
_diffrn_radiation_monochromator     graphite
_diffrn_measurement_device_type     'Rigaku Saturn724+'
_diffrn_measurement_method     '\w scans'
_diffrn_detector_area_resol_mean     28.5714
_diffrn_reflns_number     3029
_diffrn_reflns_av_R_equivalents     0.0255
_diffrn_reflns_av_sigmaI/netI     0.0244
_diffrn_reflns_theta_min     4.15
_diffrn_reflns_theta_max     30.94
_diffrn_reflns_theta_full     30.94
_diffrn_measured_fraction_theta_max     0.995
_diffrn_measured_fraction_theta_full     0.995
_diffrn_reflns_limit_h_min     -7
_diffrn_reflns_limit_h_max     6
_diffrn_reflns_limit_k_min     -13
_diffrn_reflns_limit_k_max     13
_diffrn_reflns_limit_l_min     -10
_diffrn_reflns_limit_l_max     8
_diffrn_standards_number     2667
_diffrn_standards_interval_count     ?
_diffrn_standards_interval_time     ?
_diffrn_standards_decay_%     ?
_refine_special_details
;
Refinement of <i>F</i>^2^ against ALL reflections. The weighted <i>R</i>-factor
<i>wR</i> and goodness of fit <i>S</i> are based on <i>F</i>^2^, conventional
<i>R</i>-factors <i>R</i> are based on <i>F</i>, with <i>F</i> set to zero for
negative <i>F</i>^2^. The threshold expression of <i>F</i>^2^ >
\s(<i>F</i>^2^) is used only for calculating <i>R</i>-factors(gt) <i>etc</i>.
and is not relevant to the choice of reflections for refinement.
<i>R</i>-factors based on <i>F</i>^2^ are statistically about twice as large
as those based on <i>F</i>, and <i>R</i>- factors based on ALL data will be
even larger.
;
_reflns_number_total     847
_reflns_number_gt     760
_reflns_threshold_expression     I>2sigma(I)
_refine_ls_structure_factor_coef     Fsqd
_refine_ls_matrix_type     full
_refine_ls_R_factor_all     0.0319
_refine_ls_R_factor_gt     0.0269
_refine_ls_wR_factor_gt     0.0653
_refine_ls_wR_factor_ref     0.0669
_refine_ls_goodness_of_fit_ref     1.215
_refine_ls_restrained_S_all     1.215
_refine_ls_number_reflns     847
_refine_ls_number_parameters     58
_refine_ls_number_restraints     0
_refine_ls_weighting_scheme     calc
_refine_ls_weighting_details
                 'calc w=1/[\s^2^(Fo^2^)+(0.0300P)^2^] where P=(Fo^2^+2Fc^2^)/3'
_atom_sites_solution_primary     direct
_atom_sites_solution_secondary     difmap
_refine_ls_shift/su_max     0.000
_refine_ls_shift/su_mean     0.000
_refine_diff_density_max     0.345
_refine_diff_density_min     -0.615
_refine_ls_extinction_method     none
_refine_ls_extinction_coef     ?
loop_
    _atom_type_symbol
    _atom_type_description
    _atom_type_scat_dispersion_real
    _atom_type_scat_dispersion_imag
    _atom_type_scat_source
    'B' 'B' 0.0013 0.0007
                         'International Tables Vol C Tables 4.2.6.8 and 6.1.1.4'
    'Na' 'Na' 0.0362 0.0249
                         'International Tables Vol C Tables 4.2.6.8 and 6.1.1.4'
    'O' 'O' 0.0106 0.0060
                         'International Tables Vol C Tables 4.2.6.8 and 6.1.1.4'
    'Sc' 'Sc' 0.2519 0.3716
                         'International Tables Vol C Tables 4.2.6.8 and 6.1.1.4'
_computing_data_collection     'CrystalClear (Rigaku, 2008)'
_computing_cell_refinement     'CrystalClear (Rigaku, 2008)'
_computing_data_reduction     'CrystalClear (Rigaku, 2008)'
_computing_structure_solution     'SHELXS97 (Sheldrick, 2008)'
_computing_structure_refinement     'SHELXL97 (Sheldrick, 2008)'
_computing_molecular_graphics     'DIAMOND (Brandenburg, 2006)'
_computing_publication_material     'SHELXL97 (Sheldrick, 2008)'
loop_
    _atom_site_type_symbol
    _atom_site_label
    _atom_site_fract_x
    _atom_site_fract_y
    _atom_site_fract_z
    _atom_site_U_iso_or_equiv
    _atom_site_adp_type
    _atom_site_calc_flag
    _atom_site_refinement_flags
    _atom_site_occupancy
    _atom_site_symmetry_multiplicity
    _atom_site_disorder_assembly
    _atom_site_disorder_group
    Sc Sc1 0.5000 0.0000 0.0000 0.00372(11) Uani d S 1 2 . .
    O O1 0.4755(2) 0.08396(12) 0.27296(17) 0.0073(2) Uani d . 1 1 . .
    O O2 -0.0650(2) 0.10637(11) 0.15507(18) 0.0076(2) Uani d . 1 1 . .
    O O3 0.2676(2) 0.31781(12) 0.29120(18) 0.0086(2) Uani d . 1 1 . .
    B B1 0.2264(4) 0.16821(18) 0.2386(2) 0.0052(3) Uani d . 1 1 . .
    Na Na1 1.0000 0.0000 0.5000 0.00806(18) Uani d S 1 2 . .
    Na Na2 0.73774(13) 0.33234(8) 0.23583(10) 0.01153(16) Uani d . 1 1 . .
loop_
    _atom_site_aniso_label
    _atom_site_aniso_U_11
    _atom_site_aniso_U_22
    _atom_site_aniso_U_33
    _atom_site_aniso_U_12
    _atom_site_aniso_U_13
    _atom_site_aniso_U_23
    Sc1 0.00282(19) 0.00312(18) 0.00441(18) -0.00007(12) 0.00150(14)
                                                                    -0.00011(12)
    O1 0.0057(5) 0.0083(5) 0.0072(5) 0.0011(4) 0.0030(4) -0.0006(4)
    O2 0.0054(5) 0.0077(5) 0.0087(5) -0.0022(4) 0.0033(4) -0.0023(4)
    O3 0.0084(5) 0.0047(5) 0.0104(5) -0.0016(4) 0.0038(4) -0.0021(4)
    B1 0.0066(7) 0.0054(7) 0.0039(7) -0.0007(5) 0.0032(6) -0.0007(5)
    Na1 0.0061(4) 0.0092(4) 0.0065(4) 0.0002(3) 0.0020(3) -0.0004(3)
    Na2 0.0100(3) 0.0111(3) 0.0143(3) 0.0014(2) 0.0072(3) -0.0017(2)
_geom_special_details
;
All e.s.d.'s (except the e.s.d. in the dihedral angle between two l.s. planes)
are estimated using the full covariance matrix. The cell e.s.d.'s are taken
into account individually in the estimation of e.s.d.'s in distances, angles
and torsion angles; correlations between e.s.d.'s in cell parameters are only
used when they are defined by crystal symmetry. An approximate (isotropic)
treatment of cell e.s.d.'s is used for estimating e.s.d.'s involving l.s.
planes.
;
loop_
    _geom_bond_atom_site_label_1
    _geom_bond_atom_site_label_2
    _geom_bond_site_symmetry_2
    _geom_bond_distance
    _geom_bond_publ_flag
    Sc1 O2 3 2.0765(11) ?
    Sc1 O2 1_655 2.0765(11) ?
    Sc1 O3 4_565 2.0769(11) ?
    Sc1 O3 2_645 2.0769(11) ?
    Sc1 O1 . 2.1285(11) ?
    Sc1 O1 3_655 2.1285(11) ?
    Sc1 Na1 1_454 2.9866(11) ?
    Sc1 Na1 . 2.9866(11) ?
    Sc1 Na2 2_645 3.1073(8) ?
    Sc1 Na2 4_565 3.1073(8) ?
    Sc1 Na2 3_655 3.3049(9) ?
    Sc1 Na2 . 3.3049(9) ?
    O1 B1 . 1.3758(17) ?
    O1 Na1 . 2.3448(12) ?
    O1 Na2 2_645 2.4942(13) ?
    O1 Na2 . 2.6855(12) ?
    O1 Na2 4_566 2.8515(15) ?
    O2 B1 . 1.3708(17) ?
    O2 Sc1 1_455 2.0765(11) ?
    O2 Na1 1_455 2.4529(12) ?
    O2 Na2 1_455 2.4662(12) ?
    O2 Na2 4_465 2.5933(14) ?
    O2 Na2 2_645 2.8301(13) ?
    O3 B1 . 1.3802(19) ?
    O3 Sc1 2_655 2.0769(11) ?
    O3 Na1 2_655 2.3752(12) ?
    O3 Na2 1_455 2.4976(12) ?
    O3 Na2 . 2.6242(12) ?
    O3 Na2 4_566 3.0050(15) ?
    B1 Na2 1_455 2.8761(17) ?
    B1 Na2 4_566 2.9851(19) ?
    B1 Na2 4_465 2.9897(19) ?
    B1 Na2 . 2.9945(17) ?
    B1 Na2 2_645 3.0253(19) ?
    B1 Na1 1_455 3.0528(16) ?
    Na1 O1 3_756 2.3448(12) ?
    Na1 O3 2_645 2.3752(12) ?
    Na1 O3 4_666 2.3752(12) ?
    Na1 O2 3_656 2.4529(12) ?
    Na1 O2 1_655 2.4529(12) ?
    Na1 Sc1 1_656 2.9866(11) ?
    Na1 Na2 4_566 3.0386(8) ?
    Na1 Na2 2_745 3.0386(8) ?
    Na1 B1 3_656 3.0528(16) ?
    Na1 B1 1_655 3.0528(16) ?
    Na2 O2 1_655 2.4662(12) ?
    Na2 O1 2_655 2.4942(13) ?
    Na2 O3 1_655 2.4976(12) ?
    Na2 O2 4_666 2.5933(14) ?
    Na2 O2 2_655 2.8301(13) ?
    Na2 O1 4_565 2.8515(15) ?
    Na2 B1 1_655 2.8761(17) ?
    Na2 B1 4_565 2.985(2) ?
    Na2 B1 4_666 2.990(2) ?
loop_
    _geom_angle_atom_site_label_1
    _geom_angle_atom_site_label_2
    _geom_angle_atom_site_label_3
    _geom_angle_site_symmetry_1
    _geom_angle_site_symmetry_3
    _geom_angle
    _geom_angle_publ_flag
    O2 Sc1 O2 3 1_655 180.00(5) ?
    O2 Sc1 O3 3 4_565 88.26(4) ?
    O2 Sc1 O3 1_655 4_565 91.74(4) ?
    O2 Sc1 O3 3 2_645 91.74(4) ?
    O2 Sc1 O3 1_655 2_645 88.26(4) ?
    O3 Sc1 O3 4_565 2_645 180.00(4) ?
    O2 Sc1 O1 3 . 93.52(4) ?
    O2 Sc1 O1 1_655 . 86.48(4) ?
    O3 Sc1 O1 4_565 . 93.65(4) ?
    O3 Sc1 O1 2_645 . 86.35(4) ?
    O2 Sc1 O1 3 3_655 86.48(4) ?
    O2 Sc1 O1 1_655 3_655 93.52(4) ?
    O3 Sc1 O1 4_565 3_655 86.35(4) ?
    O3 Sc1 O1 2_645 3_655 93.65(4) ?
    O1 Sc1 O1 . 3_655 180.00(2) ?
    O2 Sc1 Na1 3 1_454 54.43(3) ?
    O2 Sc1 Na1 1_655 1_454 125.57(3) ?
    O3 Sc1 Na1 4_565 1_454 52.27(3) ?
    O3 Sc1 Na1 2_645 1_454 127.73(3) ?
    O1 Sc1 Na1 . 1_454 128.72(3) ?
    O1 Sc1 Na1 3_655 1_454 51.28(3) ?
    O2 Sc1 Na1 3 . 125.57(3) ?
    O2 Sc1 Na1 1_655 . 54.43(3) ?
    O3 Sc1 Na1 4_565 . 127.73(3) ?
    O3 Sc1 Na1 2_645 . 52.27(3) ?
    O1 Sc1 Na1 . . 51.28(3) ?
    O1 Sc1 Na1 3_655 . 128.72(3) ?
    Na1 Sc1 Na1 1_454 . 180.0 ?
    O2 Sc1 Na2 3 2_645 55.86(4) ?
    O2 Sc1 Na2 1_655 2_645 124.14(3) ?
    O3 Sc1 Na2 4_565 2_645 123.28(3) ?
    O3 Sc1 Na2 2_645 2_645 56.72(3) ?
    O1 Sc1 Na2 . 2_645 52.98(3) ?
    O1 Sc1 Na2 3_655 2_645 127.02(3) ?
    Na1 Sc1 Na2 1_454 2_645 110.20(2) ?
    Na1 Sc1 Na2 . 2_645 69.80(2) ?
    O2 Sc1 Na2 3 4_565 124.14(4) ?
    O2 Sc1 Na2 1_655 4_565 55.86(4) ?
    O3 Sc1 Na2 4_565 4_565 56.72(3) ?
    O3 Sc1 Na2 2_645 4_565 123.28(3) ?
    O1 Sc1 Na2 . 4_565 127.02(3) ?
    O1 Sc1 Na2 3_655 4_565 52.98(3) ?
    Na1 Sc1 Na2 1_454 4_565 69.80(2) ?
    Na1 Sc1 Na2 . 4_565 110.20(2) ?
    Na2 Sc1 Na2 2_645 4_565 180.00(3) ?
    O2 Sc1 Na2 3 3_655 48.18(3) ?
    O2 Sc1 Na2 1_655 3_655 131.82(3) ?
    O3 Sc1 Na2 4_565 3_655 116.88(4) ?
    O3 Sc1 Na2 2_645 3_655 63.12(4) ?
    O1 Sc1 Na2 . 3_655 125.86(3) ?
    O1 Sc1 Na2 3_655 3_655 54.14(3) ?
    Na1 Sc1 Na2 1_454 3_655 64.735(14) ?
    Na1 Sc1 Na2 . 3_655 115.265(14) ?
    Na2 Sc1 Na2 2_645 3_655 72.919(18) ?
    Na2 Sc1 Na2 4_565 3_655 107.081(18) ?
    O2 Sc1 Na2 3 . 131.82(3) ?
    O2 Sc1 Na2 1_655 . 48.18(3) ?
    O3 Sc1 Na2 4_565 . 63.12(4) ?
    O3 Sc1 Na2 2_645 . 116.88(4) ?
    O1 Sc1 Na2 . . 54.14(3) ?
    O1 Sc1 Na2 3_655 . 125.86(3) ?
    Na1 Sc1 Na2 1_454 . 115.265(14) ?
    Na1 Sc1 Na2 . . 64.735(14) ?
    Na2 Sc1 Na2 2_645 . 107.081(18) ?
    Na2 Sc1 Na2 4_565 . 72.919(18) ?
    Na2 Sc1 Na2 3_655 . 180.00(2) ?
    B1 O1 Sc1 . . 122.92(9) ?
    B1 O1 Na1 . . 152.05(9) ?
    Sc1 O1 Na1 . . 83.62(4) ?
    B1 O1 Na2 . 2_645 98.70(8) ?
    Sc1 O1 Na2 . 2_645 84.07(4) ?
    Na1 O1 Na2 . 2_645 92.19(4) ?
    B1 O1 Na2 . . 88.93(8) ?
    Sc1 O1 Na2 . . 85.89(4) ?
    Na1 O1 Na2 . . 84.11(4) ?
    Na2 O1 Na2 2_645 . 169.63(5) ?
    B1 O1 Na2 . 4_566 81.85(8) ?
    Sc1 O1 Na2 . 4_566 154.03(5) ?
    Na1 O1 Na2 . 4_566 70.81(4) ?
    Na2 O1 Na2 2_645 4_566 100.94(4) ?
    Na2 O1 Na2 . 4_566 87.01(4) ?
    B1 O2 Sc1 . 1_455 173.15(9) ?
    B1 O2 Na1 . 1_455 102.22(8) ?
    Sc1 O2 Na1 1_455 1_455 82.05(4) ?
    B1 O2 Na2 . 1_455 92.64(8) ?
    Sc1 O2 Na2 1_455 1_455 92.96(4) ?
    Na1 O2 Na2 1_455 1_455 86.77(4) ?
    B1 O2 Na2 . 4_465 92.69(8) ?
    Sc1 O2 Na2 1_455 4_465 82.63(4) ?
    Na1 O2 Na2 1_455 4_465 164.22(5) ?
    Na2 O2 Na2 1_455 4_465 97.81(4) ?
    B1 O2 Na2 . 2_645 84.56(8) ?
    Sc1 O2 Na2 1_455 2_645 92.00(4) ?
    Na1 O2 Na2 1_455 2_645 69.81(3) ?
    Na2 O2 Na2 1_455 2_645 155.11(4) ?
    Na2 O2 Na2 4_465 2_645 107.01(4) ?
    B1 O3 Sc1 . 2_655 154.28(10) ?
    B1 O3 Na1 . 2_655 120.79(9) ?
    Sc1 O3 Na1 2_655 2_655 83.98(4) ?
    B1 O3 Na2 . 1_455 91.07(8) ?
    Sc1 O3 Na2 2_655 1_455 102.13(4) ?
    Na1 O3 Na2 2_655 1_455 77.11(4) ?
    B1 O3 Na2 . . 91.39(8) ?
    Sc1 O3 Na2 2_655 . 81.85(4) ?
    Na1 O3 Na2 2_655 . 88.33(4) ?
    Na2 O3 Na2 1_455 . 164.30(6) ?
    B1 O3 Na2 . 4_566 75.88(8) ?
    Sc1 O3 Na2 2_655 4_566 78.82(4) ?
    Na1 O3 Na2 2_655 4_566 162.26(5) ?
    Na2 O3 Na2 1_455 4_566 110.62(5) ?
    Na2 O3 Na2 . 4_566 85.01(4) ?
    O2 B1 O1 . . 121.35(13) ?
    O2 B1 O3 . . 118.55(12) ?
    O1 B1 O3 . . 120.10(12) ?
    O2 B1 Na2 . 1_455 58.93(7) ?
    O1 B1 Na2 . 1_455 171.39(10) ?
    O3 B1 Na2 . 1_455 60.25(7) ?
    O2 B1 Na2 . 4_566 122.23(9) ?
    O1 B1 Na2 . 4_566 71.01(8) ?
    O3 B1 Na2 . 4_566 77.48(8) ?
    Na2 B1 Na2 1_455 4_566 101.32(5) ?
    O2 B1 Na2 . 4_465 60.05(7) ?
    O1 B1 Na2 . 4_465 106.68(9) ?
    O3 B1 Na2 . 4_465 102.82(9) ?
    Na2 B1 Na2 1_455 4_465 81.08(5) ?
    Na2 B1 Na2 4_566 4_465 177.30(6) ?
    O2 B1 Na2 . . 158.47(10) ?
    O1 B1 Na2 . . 63.72(7) ?
    O3 B1 Na2 . . 61.17(7) ?
    Na2 B1 Na2 1_455 . 119.59(6) ?
    Na2 B1 Na2 4_566 . 79.25(4) ?
    Na2 B1 Na2 4_465 . 98.50(5) ?
    O2 B1 Na2 . 2_645 68.63(8) ?
    O1 B1 Na2 . 2_645 54.58(7) ?
    O3 B1 Na2 . 2_645 164.17(10) ?
    Na2 B1 Na2 1_455 2_645 122.42(5) ?
    Na2 B1 Na2 4_566 2_645 86.79(4) ?
    Na2 B1 Na2 4_465 2_645 92.97(5) ?
    Na2 B1 Na2 . 2_645 117.94(5) ?
    O2 B1 Na1 . 1_455 51.75(7) ?
    O1 B1 Na1 . 1_455 103.69(9) ?
    O3 B1 Na1 . 1_455 111.93(9) ?
    Na2 B1 Na1 1_455 1_455 69.41(4) ?
    Na2 B1 Na1 4_566 1_455 70.56(4) ?
    Na2 B1 Na1 4_465 1_455 111.63(5) ?
    Na2 B1 Na1 . 1_455 149.78(6) ?
    Na2 B1 Na1 2_645 1_455 59.99(3) ?
    O1 Na1 O1 . 3_756 180.0 ?
    O1 Na1 O3 . 2_645 75.13(4) ?
    O1 Na1 O3 3_756 2_645 104.87(4) ?
    O1 Na1 O3 . 4_666 104.87(4) ?
    O1 Na1 O3 3_756 4_666 75.13(4) ?
    O3 Na1 O3 2_645 4_666 180.0 ?
    O1 Na1 O2 . 3_656 106.23(4) ?
    O1 Na1 O2 3_756 3_656 73.77(4) ?
    O3 Na1 O2 2_645 3_656 106.43(4) ?
    O3 Na1 O2 4_666 3_656 73.57(4) ?
    O1 Na1 O2 . 1_655 73.77(4) ?
    O1 Na1 O2 3_756 1_655 106.23(4) ?
    O3 Na1 O2 2_645 1_655 73.57(4) ?
    O3 Na1 O2 4_666 1_655 106.43(4) ?
    O2 Na1 O2 3_656 1_655 180.0 ?
    O1 Na1 Sc1 . 1_656 134.91(3) ?
    O1 Na1 Sc1 3_756 1_656 45.09(3) ?
    O3 Na1 Sc1 2_645 1_656 136.25(3) ?
    O3 Na1 Sc1 4_666 1_656 43.75(3) ?
    O2 Na1 Sc1 3_656 1_656 43.52(3) ?
    O2 Na1 Sc1 1_655 1_656 136.48(3) ?
    O1 Na1 Sc1 . . 45.09(3) ?
    O1 Na1 Sc1 3_756 . 134.91(3) ?
    O3 Na1 Sc1 2_645 . 43.75(3) ?
    O3 Na1 Sc1 4_666 . 136.25(3) ?
    O2 Na1 Sc1 3_656 . 136.48(3) ?
    O2 Na1 Sc1 1_655 . 43.52(3) ?
    Sc1 Na1 Sc1 1_656 . 180.0 ?
    O1 Na1 Na2 . 4_566 62.41(3) ?
    O1 Na1 Na2 3_756 4_566 117.59(3) ?
    O3 Na1 Na2 2_645 4_566 126.75(3) ?
    O3 Na1 Na2 4_666 4_566 53.25(3) ?
    O2 Na1 Na2 3_656 4_566 60.94(3) ?
    O2 Na1 Na2 1_655 4_566 119.06(3) ?
    Sc1 Na1 Na2 1_656 4_566 72.62(2) ?
    Sc1 Na1 Na2 . 4_566 107.38(2) ?
    O1 Na1 Na2 . 2_745 117.59(3) ?
    O1 Na1 Na2 3_756 2_745 62.41(3) ?
    O3 Na1 Na2 2_645 2_745 53.25(3) ?
    O3 Na1 Na2 4_666 2_745 126.75(3) ?
    O2 Na1 Na2 3_656 2_745 119.06(3) ?
    O2 Na1 Na2 1_655 2_745 60.94(3) ?
    Sc1 Na1 Na2 1_656 2_745 107.38(2) ?
    Sc1 Na1 Na2 . 2_745 72.62(2) ?
    Na2 Na1 Na2 4_566 2_745 180.0 ?
    O1 Na1 B1 . 3_656 84.60(4) ?
    O1 Na1 B1 3_756 3_656 95.40(4) ?
    O3 Na1 B1 2_645 3_656 87.18(4) ?
    O3 Na1 B1 4_666 3_656 92.82(4) ?
    O2 Na1 B1 3_656 3_656 26.03(4) ?
    O2 Na1 B1 1_655 3_656 153.97(4) ?
    Sc1 Na1 B1 1_656 3_656 69.47(3) ?
    Sc1 Na1 B1 . 3_656 110.53(3) ?
    Na2 Na1 B1 4_566 3_656 59.56(4) ?
    Na2 Na1 B1 2_745 3_656 120.44(4) ?
    O1 Na1 B1 . 1_655 95.40(4) ?
    O1 Na1 B1 3_756 1_655 84.60(4) ?
    O3 Na1 B1 2_645 1_655 92.82(4) ?
    O3 Na1 B1 4_666 1_655 87.18(4) ?
    O2 Na1 B1 3_656 1_655 153.97(4) ?
    O2 Na1 B1 1_655 1_655 26.03(4) ?
    Sc1 Na1 B1 1_656 1_655 110.53(3) ?
    Sc1 Na1 B1 . 1_655 69.47(3) ?
    Na2 Na1 B1 4_566 1_655 120.44(4) ?
    Na2 Na1 B1 2_745 1_655 59.56(4) ?
    B1 Na1 B1 3_656 1_655 180.0 ?
    O2 Na2 O1 1_655 2_655 165.38(4) ?
    O2 Na2 O3 1_655 1_655 56.90(4) ?
    O1 Na2 O3 2_655 1_655 117.78(4) ?
    O2 Na2 O2 1_655 4_666 119.08(4) ?
    O1 Na2 O2 2_655 4_666 74.02(4) ?
    O3 Na2 O2 1_655 4_666 97.40(4) ?
    O2 Na2 O3 1_655 . 120.74(4) ?
    O1 Na2 O3 2_655 . 68.37(4) ?
    O3 Na2 O3 1_655 . 164.30(6) ?
    O2 Na2 O3 4_666 . 69.69(4) ?
    O2 Na2 O1 1_655 . 67.85(4) ?
    O1 Na2 O1 2_655 . 121.70(2) ?
    O3 Na2 O1 1_655 . 119.33(4) ?
    O2 Na2 O1 4_666 . 88.09(4) ?
    O3 Na2 O1 . . 53.44(3) ?
    O2 Na2 O2 1_655 2_655 121.86(2) ?
    O1 Na2 O2 2_655 2_655 53.00(4) ?
    O3 Na2 O2 1_655 2_655 65.40(4) ?
    O2 Na2 O2 4_666 2_655 72.99(4) ?
    O3 Na2 O2 . 2_655 116.64(4) ?
    O1 Na2 O2 . 2_655 161.07(4) ?
    O2 Na2 O1 1_655 4_565 86.99(4) ?
    O1 Na2 O1 2_655 4_565 79.06(4) ?
    O3 Na2 O1 1_655 4_565 88.51(4) ?
    O2 Na2 O1 4_666 4_565 152.06(5) ?
    O3 Na2 O1 . 4_565 107.09(4) ?
    O1 Na2 O1 . 4_565 112.77(4) ?
    O2 Na2 O1 2_655 4_565 84.99(4) ?
    O2 Na2 B1 1_655 1_655 28.43(4) ?
    O1 Na2 B1 2_655 1_655 145.72(5) ?
    O3 Na2 B1 1_655 1_655 28.67(4) ?
    O2 Na2 B1 4_666 1_655 108.19(5) ?
    O3 Na2 B1 . 1_655 145.52(5) ?
    O1 Na2 B1 . 1_655 92.52(5) ?
    O2 Na2 B1 2_655 1_655 94.05(4) ?
    O1 Na2 B1 4_565 1_655 89.96(4) ?
    O2 Na2 B1 1_655 4_565 85.97(4) ?
    O1 Na2 B1 2_655 4_565 83.59(4) ?
    O3 Na2 B1 1_655 4_565 110.22(5) ?
    O2 Na2 B1 4_666 4_565 150.41(4) ?
    O3 Na2 B1 . 4_565 84.32(5) ?
    O1 Na2 B1 . 4_565 87.48(4) ?
    O2 Na2 B1 2_655 4_565 108.55(4) ?
    O1 Na2 B1 4_565 4_565 27.14(4) ?
    B1 Na2 B1 1_655 4_565 101.22(5) ?
    O2 Na2 B1 1_655 4_666 95.39(4) ?
    O1 Na2 B1 2_655 4_666 95.47(4) ?
    O3 Na2 B1 1_655 4_666 72.47(5) ?
    O2 Na2 B1 4_666 4_666 27.26(4) ?
    O3 Na2 B1 . 4_666 92.97(5) ?
    O1 Na2 B1 . 4_666 90.87(4) ?
    O2 Na2 B1 2_655 4_666 72.71(4) ?
    O1 Na2 B1 4_565 4_666 155.12(4) ?
    B1 Na2 B1 1_655 4_666 80.99(5) ?
    B1 Na2 B1 4_565 4_666 177.30(6) ?
    O2 Na2 B1 1_655 . 93.37(5) ?
    O1 Na2 B1 2_655 . 94.69(4) ?
    O3 Na2 B1 1_655 . 146.62(5) ?
    O2 Na2 B1 4_666 . 83.59(4) ?
    O3 Na2 B1 . . 27.44(4) ?
    O1 Na2 B1 . . 27.35(4) ?
    O2 Na2 B1 2_655 . 143.91(4) ?
    O1 Na2 B1 4_565 . 106.18(4) ?
    B1 Na2 B1 1_655 . 119.59(6) ?
    B1 Na2 B1 4_565 . 79.16(5) ?
    B1 Na2 B1 4_666 . 98.41(5) ?
_iucr_refine_instructions_details
;
TITL p1 in P1                    New: P21/c
CELL  0.71073    5.0739    8.9930    7.0290    90.000   123.600    90.000
ZERR  2           0.0010    0.0018    0.0020     0.000     0.020     0.000
LATT   1
SYMM             - X ,    0.50000 + Y ,    0.50000 - Z
SFAC  B Na  O Sc
UNIT     4    6  12   2
L.S. 5
FMAP 2
PLAN 20
ACTA
BOND
WGHT    0.030000
FVAR       1.23124
SC1   4    0.500000    0.000000    0.000000    10.50000    0.00282    0.00312 =
         0.00441   -0.00011    0.00150   -0.00007
O1    3    0.475534    0.083960    0.272961    11.00000    0.00565    0.00833 =
         0.00723   -0.00062    0.00305    0.00106
O2    3   -0.065016    0.106369    0.155073    11.00000    0.00544    0.00769 =
         0.00866   -0.00232    0.00330   -0.00221
O3    3    0.267591    0.317812    0.291199    11.00000    0.00842    0.00473 =
         0.01037   -0.00213    0.00377   -0.00158
B1    1    0.226356    0.168210    0.238586    11.00000    0.00661    0.00535 =
         0.00394   -0.00074    0.00320   -0.00073
NA1   2    1.000000    0.000000    0.500000    10.50000    0.00610    0.00920 =
         0.00654   -0.00044    0.00203    0.00021
NA2   2    0.737737    0.332338    0.235826    11.00000    0.01004    0.01109 =
         0.01427   -0.00172    0.00723    0.00138
HKLF 4 1 -1.0000  0.0000  0.0000  0.0000 -1.0000  0.0000  1.0000  0.0000  1.0000
REM  p1 in P1                    New: P21/c
REM R1 =  0.0269 for    760 Fo > 4sig(Fo)  and  0.0319 for all    847 data
REM     58 parameters refined using      0 restraints
END
WGHT      0.0336      0.0000
REM Highest difference peak  0.345,  deepest hole -0.615,  1-sigma level  0.140
Q1    1   0.5716  0.3118  0.3635  11.00000  0.05    0.34
Q2    1   0.5950  0.1135 -0.0562  11.00000  0.05    0.33
Q3    1   0.2689 -0.0050  0.0212  11.00000  0.05    0.33
Q4    1   0.5411  0.3541  0.2978  11.00000  0.05    0.32
Q5    1   0.4485  0.3353  0.3352  11.00000  0.05    0.30
Q6    1  -0.0660  0.3157  0.1021  11.00000  0.05    0.30
Q7    1  -0.0720 -0.0129  0.1535  11.00000  0.05    0.30
Q8    1  -0.1144  0.1705  0.1819  11.00000  0.05    0.30
Q9    1  -0.2719  0.1498  0.0529  11.00000  0.05    0.29
Q10   1   0.7840  0.0048  0.5453  11.00000  0.05    0.28
Q11   1   0.6979  0.0904  0.2645  11.00000  0.05    0.28
Q12   1   0.3865  0.3960  0.3621  11.00000  0.05    0.28
Q13   1   0.4511  0.1752  0.2204  11.00000  0.05    0.28
Q14   1   0.1037  0.1269  0.2135  11.00000  0.05    0.27
Q15   1  -0.0981  0.0135  0.2621  11.00000  0.05    0.27
Q16   1   0.0423  0.3542  0.2608  11.00000  0.05    0.27
Q17   1   0.3934  0.3064  0.1865  11.00000  0.05    0.27
Q18   1   0.3215 -0.0062  0.2000  11.00000  0.05    0.26
Q19   1   0.2954  0.4171  0.2069  11.00000  0.05    0.26
Q20   1   0.1556  0.1587  0.0005  11.00000  0.05    0.26
;
data_global
_journal_date_recd_electronic     2011-12-30
_journal_date_accepted     2012-04-05
_journal_name_full     'Acta Crystallographica, Section E'
_journal_year     2012
_journal_volume     68
_journal_issue      5
_journal_page_first     i36
_journal_page_last     i36
_journal_paper_category     QI
_journal_paper_doi     10.1107/S1600536812015061
_journal_coeditor_code     FI2123
_publ_contact_author_name     'Zhang, Guochun'
_publ_contact_author_address
;
Key Laboratory of Functional Crystal and Laser Technology
Technical Institute of Physics and Chemistry
Chinese Academy of Sciences
Beijing 100190
People's Republic of China
;
_publ_contact_author_email     gczhang@mail.ipc.ac.cn.
_publ_contact_author_fax     ?
_publ_contact_author_phone     ?
_publ_section_title
;
Trisodium scandium bis(orthoborate)
;
loop_
    _publ_author_name
    _publ_author_footnote
    _publ_author_address
    'Fang, Jinzhi' .
;
National Center for Materials Service Safety
University of Science and Technology Beijing
Beijing 100083
People's Republic of China
;
    'Zhang, Xinyuan' .
;
Key Laboratory of Functional Crystal and Laser Technology
Technical Institute of Physics and Chemistry
Chinese Academy of Sciences
Beijing 100190
People's Republic of China
and
Graduate University of Chinese Academy of Sciences
Beijing 100049
People's Republic of China
;
    'Yao, Jiyong' .
;
Key Laboratory of Functional Crystal and Laser Technology
Technical Institute of Physics and Chemistry
Chinese Academy of Sciences
Beijing 100190
People's Republic of China
;
    'Zhang, Guochun' .
;
Key Laboratory of Functional Crystal and Laser Technology
Technical Institute of Physics and Chemistry
Chinese Academy of Sciences
Beijing 100190
People's Republic of China
;
    'Wang, Kunpeng' .
;
National Center for Materials Service Safety
University of Science and Technology Beijing
Beijing 100083
People's Republic of China
;
