# Supplementary material for: Trisodium scandium bis­(orthoborate)
Source: Acta Crystallogr Sect E Struct Rep Online. 2012 Apr 25;68(Pt 5):i36. doi: 10.1107/S1600536812015061 (PMC3344289; doi:10.1107/S1600536812015061)
Supplement: Supplementary file 2 [file e-68-00i36-Isup2.hkl]

# 
# h,k,l, Fc-squared, Fo-squared, sigma(Fo-squared) and status flag 
# 
data_I
_shelx_title ' p1 in P1                    New: P21/c' 
_shelx_refln_list_code          4 
_shelx_F_calc_maximum       83.09 
_exptl_crystal_F_000       224.00 
_reflns_d_resolution_high  0.6911 
 
loop_ 
 _symmetry_equiv_pos_as_xyz 
 'x, y, z' 
 '-x, y+1/2, -z+1/2' 
 '-x, -y, -z' 
 'x, -y-1/2, z-1/2' 
 
_cell_length_a     5.0739 
_cell_length_b     8.9930 
_cell_length_c     7.0290 
_cell_angle_alpha  90.000 
_cell_angle_beta  123.600 
_cell_angle_gamma  90.000 
 
_shelx_F_squared_multiplier     1.000 
 
loop_ 
 _refln_index_h 
 _refln_index_k 
 _refln_index_l 
 _refln_F_squared_calc 
 _refln_F_squared_meas 
 _refln_F_squared_sigma 
 _refln_observed_status 
   1   0   0      510.52      503.22      4.45 o 
   2   0   0      338.23      367.71      7.47 o 
   3   0   0      134.08      140.56      6.36 o 
   4   0   0     3583.41     3428.48     39.60 o 
   5   0   0      440.19      460.91     13.96 o 
   6   0   0       11.66        7.72      5.26 o 
   1   1   0        0.02        3.32      0.59 o 
   2   1   0       83.35       95.13      1.22 o 
   3   1   0        4.57        6.74      2.19 o 
   4   1   0      133.52      128.41      5.78 o 
   5   1   0        3.96        5.88      2.25 o 
   6   1   0        2.37        2.03      4.22 o 
   0   2   0      884.84      878.44     11.50 o 
   1   2   0      389.02      370.41      2.79 o 
   2   2   0     6835.19     5519.54     55.43 o 
   3   2   0      342.08      330.38      6.89 o 
   4   2   0      205.67      214.34      7.36 o 
   5   2   0       83.58       86.98      5.42 o 
   6   2   0      601.71      626.99     15.18 o 
   1   3   0      107.66      120.08      2.10 o 
   2   3   0      220.45      219.75      3.29 o 
   3   3   0        3.22        3.22      0.79 o 
   4   3   0      170.20      175.04      8.03 o 
   5   3   0        4.61        6.86      3.34 o 
   0   4   0       36.91       66.53      4.14 o 
   1   4   0      326.57      324.67      6.68 o 
   2   4   0     1343.90     1296.22     10.67 o 
   3   4   0       80.04       85.79      2.90 o 
   4   4   0      132.35      136.11      7.74 o 
   5   4   0       12.46       15.55      3.07 o 
   1   5   0       92.50       89.25      3.09 o 
   2   5   0        8.21       10.33      1.84 o 
   3   5   0        0.15        1.76      1.25 o 
   4   5   0        9.84        8.38      2.79 o 
   5   5   0       21.30       17.88      2.89 o 
   0   6   0     2970.86     3099.37     41.04 o 
   1   6   0       60.90       63.30      3.11 o 
   2   6   0      354.44      352.16      6.21 o 
   3   6   0        1.09        2.14      1.31 o 
   4   6   0     1223.14     1225.12     17.25 o 
   5   6   0       33.46       35.02      5.36 o 
   1   7   0       10.99       11.28      2.60 o 
   2   7   0       99.80       98.15      3.81 o 
   3   7   0       27.71       30.75      2.50 o 
   4   7   0       30.88       26.97      4.94 o 
   5   7   0       16.23       20.36      6.72 o 
   0   8   0       40.05       42.00      5.00 o 
   1   8   0        0.78        3.11      2.43 o 
   2   8   0     1732.36     1704.14     15.02 o 
   3   8   0       63.99       65.88      3.37 o 
   4   8   0       19.27       22.20      5.04 o 
   1   9   0       42.04       38.66      3.63 o 
   2   9   0       16.74       15.45      2.32 o 
   3   9   0       10.56       15.43      2.24 o 
   4   9   0       11.43       16.23      4.15 o 
   0  10   0      760.88      777.97     18.36 o 
   1  10   0       57.73       61.97      4.34 o 
   2  10   0      931.41      952.16     16.77 o 
   3  10   0       73.51       71.19      5.54 o 
   1  11   0        2.34        3.98      2.09 o 
   2  11   0       24.95       26.27      2.85 o 
   3  11   0       70.24       65.35      4.65 o 
   0  12   0     1359.63     1355.07     37.34 o 
   1  12   0      227.18      220.54      8.18 o 
   2  12   0       63.43       55.66      4.53 o 
  -6   1   1        0.85        2.22      2.21 o 
  -5   1   1      320.60      323.16      8.99 o 
  -4   1   1       11.90       12.25      2.07 o 
  -3   1   1     2044.50     1959.62     14.43 o 
  -2   1   1        4.15        2.40      0.51 o 
  -1   1   1      836.99      832.87      5.28 o 
   0   1   1      807.85      815.63      4.61 o 
   1   1   1     2083.84     1819.55     14.98 o 
   2   1   1      618.38      628.33      4.04 o 
   3   1   1      277.84      278.61      9.54 o 
   4   1   1      327.50      335.02      9.73 o 
   5   1   1      552.61      569.17     16.01 o 
  -6   2   1       75.97       75.92      5.36 o 
  -5   2   1       15.04       13.76      2.39 o 
  -4   2   1       34.46       34.83      3.09 o 
  -3   2   1       21.11       19.81      0.94 o 
  -2   2   1     4595.07     4154.94     24.20 o 
  -1   2   1        0.55        0.98      0.73 o 
   0   2   1       29.22       42.75      1.22 o 
   1   2   1       21.19       21.44      1.08 o 
   2   2   1     1581.99     1588.86      8.83 o 
   3   2   1      512.66      504.99     11.52 o 
   4   2   1       86.85       88.78      6.55 o 
   5   2   1        0.18        3.91      2.56 o 
  -6   3   1       81.69       78.06      6.83 o 
  -5   3   1      722.33      758.41     17.60 o 
  -4   3   1      191.60      188.58      6.31 o 
  -3   3   1      194.14      189.33      2.95 o 
  -2   3   1      222.40      213.02      3.00 o 
  -1   3   1     5066.26     4096.90     63.40 o 
   0   3   1       31.51       20.99      1.33 o 
   1   3   1      838.87      874.11      6.99 o 
   2   3   1       66.77       71.76      2.66 o 
   3   3   1     2042.72     1978.43     27.70 o 
   4   3   1       15.54       19.21      3.17 o 
   5   3   1      163.65      149.26      7.60 o 
  -6   4   1       43.09       41.87      5.70 o 
  -5   4   1      103.42      105.49      5.35 o 
  -4   4   1      587.01      577.28     14.35 o 
  -3   4   1        3.70        3.26      1.30 o 
  -2   4   1      156.14      150.75      4.01 o 
  -1   4   1       22.30       22.67      1.41 o 
   0   4   1     3635.97     3623.83     89.24 o 
   1   4   1      447.74      463.04      8.84 o 
   2   4   1      139.17      146.66      5.76 o 
   3   4   1       13.81       14.42      1.73 o 
   4   4   1      203.30      202.98     11.72 o 
   5   4   1      249.29      251.83     12.10 o 
  -6   5   1      371.39      371.30     14.82 o 
  -5   5   1      252.98      253.80     11.93 o 
  -4   5   1      399.53      382.36     10.77 o 
  -3   5   1      999.89     1027.75      9.76 o 
  -2   5   1      330.22      323.83      9.56 o 
  -1   5   1     1649.69     1649.86     12.11 o 
   0   5   1       64.55       62.79      2.92 o 
   1   5   1     2647.62     2565.40     22.21 o 
   2   5   1       27.32       25.60      2.33 o 
   3   5   1      712.13      692.06      8.39 o 
   4   5   1       17.20       18.83      3.22 o 
   5   5   1      369.26      368.46     14.13 o 
  -5   6   1        3.21        3.74      3.15 o 
  -4   6   1       47.61       44.29      3.26 o 
  -3   6   1       43.30       42.48      2.56 o 
  -2   6   1        3.95       17.68      8.06 o 
  -1   6   1      102.71      101.73      3.91 o 
   0   6   1      265.83      273.76      5.74 o 
   1   6   1        2.27        2.11      1.93 o 
   2   6   1       14.04       15.05      2.16 o 
   3   6   1        1.48        3.67      1.67 o 
   4   6   1        0.17        2.90      2.47 o 
  -5   7   1      243.13      262.67     17.94 o 
  -4   7   1      174.98      175.08      6.72 o 
  -3   7   1     1462.01     1427.47     12.86 o 
  -2   7   1      193.63      192.95      4.91 o 
  -1   7   1      375.71      375.57      7.30 o 
   0   7   1      105.29      111.10      4.98 o 
   1   7   1     1611.50     1644.23     16.38 o 
   2   7   1       92.35       87.81      3.75 o 
   3   7   1      148.84      149.04      4.57 o 
   4   7   1       25.70       21.58      4.73 o 
  -5   8   1       34.29       31.35      7.57 o 
  -4   8   1      168.45      179.19      7.76 o 
  -3   8   1        4.67        4.60      1.88 o 
  -2   8   1       10.07        9.37      2.12 o 
  -1   8   1        0.01        0.93      1.90 o 
   0   8   1      644.71      643.29     10.12 o 
   1   8   1       53.96       52.85      3.23 o 
   2   8   1        0.19        7.33      2.96 o 
   3   8   1        1.74        3.24      1.49 o 
   4   8   1       41.24       44.87      6.24 o 
  -4   9   1       25.33       26.38      6.35 o 
  -3   9   1      183.28      178.12      6.26 o 
  -2   9   1       60.05       63.73      3.64 o 
  -1   9   1     1275.74     1280.92     17.15 o 
   0   9   1      179.05      176.76      5.91 o 
   1   9   1       14.44       18.44      2.58 o 
   2   9   1      273.63      266.19      6.57 o 
   3   9   1      475.42      466.77      9.82 o 
  -4  10   1       32.97       28.38      5.47 o 
  -3  10   1       78.64       77.61      4.77 o 
  -2  10   1      180.43      190.18      5.79 o 
  -1  10   1       75.16       76.15      4.31 o 
   0  10   1       70.70       71.61      4.31 o 
   1  10   1        3.57        4.58      2.15 o 
   2  10   1      198.52      207.76      6.77 o 
   3  10   1      102.38       96.88      5.27 o 
  -3  11   1      280.64      279.20      9.69 o 
  -2  11   1       39.67       37.88      4.04 o 
  -1  11   1      241.58      257.63      7.71 o 
   0  11   1      133.32      134.53      5.60 o 
   1  11   1      324.11      326.11      8.72 o 
   2  11   1       94.06       93.32      5.27 o 
  -2  12   1      113.04      117.60      6.44 o 
  -1  12   1       19.96       17.59      2.94 o 
   0  12   1        0.56        2.88      2.02 o 
   1  12   1       23.72       24.52      3.01 o 
  -6   0   2     1091.17     1123.43     33.81 o 
  -5   0   2      110.59      116.15      6.34 o 
  -4   0   2      493.08      502.27     56.72 o 
  -3   0   2      150.81      145.80      3.55 o 
  -2   0   2     5112.50     4184.20     55.86 o 
  -1   0   2      607.45      620.91      7.38 o 
   0   0   2     2369.82     2650.13     13.07 o 
   1   0   2      464.40      520.98     17.02 o 
   2   0   2     3766.48     3681.92     36.22 o 
   3   0   2        9.32       24.43      6.11 o 
   5   0   2       50.96       52.32      8.67 o 
  -6   1   2        5.75        5.42      2.19 o 
  -5   1   2        1.80        3.72      1.47 o 
  -4   1   2      155.70      150.19      2.92 o 
  -3   1   2       55.99       50.48      1.27 o 
  -2   1   2       27.47       29.75      0.74 o 
  -1   1   2      332.30      421.63      4.33 o 
   0   1   2       37.86       37.45      1.32 o 
   1   1   2      244.61      236.74      3.78 o 
   2   1   2       38.26       36.64      2.06 o 
   3   1   2        0.02        2.49      2.54 o 
   4   1   2       21.07       23.41      7.26 o 
   5   1   2        0.46        3.25      2.98 o 
  -6   2   2       58.19       55.60      5.58 o 
  -5   2   2       80.92       77.13      4.18 o 
  -4   2   2     1776.68     1748.00     10.38 o 
  -3   2   2      131.34      133.34      2.17 o 
  -2   2   2        2.10       10.65      2.10 o 
  -1   2   2        0.76        1.59      0.57 o 
   0   2   2     4608.98     4211.01     19.41 o 
   1   2   2      156.74      155.67      3.32 o 
   2   2   2       74.15       71.30      2.70 o 
   3   2   2        4.46        5.18      1.71 o 
   4   2   2      760.07      786.82     15.21 o 
   5   2   2       66.40       51.55     10.53 o 
  -6   3   2      118.44      123.46      8.12 o 
  -5   3   2        0.33        2.91      1.83 o 
  -4   3   2      118.92      109.47      2.86 o 
  -3   3   2      153.77      162.67      5.67 o 
  -2   3   2       37.05       40.34      1.21 o 
  -1   3   2      281.77      307.34      6.75 o 
   0   3   2      186.10      208.54      3.42 o 
   1   3   2      363.51      375.55      5.79 o 
   2   3   2       54.73       53.77      2.88 o 
   3   3   2        5.64        7.23      1.69 o 
   4   3   2       27.41       29.29      3.74 o 
   5   3   2        5.21        4.60      2.71 o 
  -6   4   2      211.00      209.86     10.70 o 
  -5   4   2       39.95       46.92      4.98 o 
  -4   4   2     2304.14     2223.18     26.67 o 
  -3   4   2       31.76       32.11      1.63 o 
  -2   4   2     1565.95     1558.28     12.14 o 
  -1   4   2       49.50       47.43      1.84 o 
   0   4   2     5091.94     4757.71     33.50 o 
   1   4   2      445.25      444.88      6.03 o 
   2   4   2      334.12      352.30      6.43 o 
   3   4   2      280.36      276.15     15.66 o 
   4   4   2      549.00      564.79     15.78 o 
  -6   5   2       26.44       32.55     10.00 o 
  -5   5   2       41.35       42.13      5.62 o 
  -4   5   2        1.69        1.55      1.13 o 
  -3   5   2        3.04        5.64      1.48 o 
  -2   5   2       47.59       48.90      2.31 o 
  -1   5   2       67.79       61.24      2.75 o 
   0   5   2       32.66       33.09      2.20 o 
   1   5   2       59.54       64.15      3.10 o 
   2   5   2        3.57        5.27      1.82 o 
   3   5   2        2.52        2.77      2.16 o 
   4   5   2        6.12        7.24      2.76 o 
  -6   6   2     1148.49     1189.34     27.61 o 
  -5   6   2       93.97      105.71      7.85 o 
  -4   6   2       69.16       74.39      4.71 o 
  -3   6   2       67.30       68.57      2.97 o 
  -2   6   2     6737.76     5620.06     52.65 o 
  -1   6   2      505.26      496.74      7.53 o 
   0   6   2      112.92      112.56      3.70 o 
   1   6   2      151.36      149.17      4.77 o 
   2   6   2     3007.06     2978.12     19.27 o 
   3   6   2      594.62      591.49     10.21 o 
   4   6   2       51.01       55.92      5.26 o 
  -5   7   2        8.73       20.26      4.63 o 
  -4   7   2        2.32        1.96      1.66 o 
  -3   7   2        6.96       10.12      3.27 o 
  -2   7   2        7.19        8.01      2.10 o 
  -1   7   2      109.06      114.78      4.44 o 
   0   7   2       92.37       89.44      3.80 o 
   1   7   2       74.50       75.50      3.87 o 
   2   7   2       56.38       57.05      3.34 o 
   3   7   2       14.55       14.90      2.96 o 
   4   7   2        1.30        2.70      2.28 o 
  -5   8   2      147.43      133.82     13.02 o 
  -4   8   2     1037.40     1057.31     13.70 o 
  -3   8   2      304.70      306.27      8.28 o 
  -2   8   2       17.31       19.94      2.55 o 
  -1   8   2      171.42      167.36      5.29 o 
   0   8   2     2123.05     2078.00     27.94 o 
   1   8   2      323.92      332.79      7.15 o 
   2   8   2      177.01      179.07      5.37 o 
   3   8   2       15.25       13.19      3.78 o 
  -5   9   2       57.28       63.01     10.47 o 
  -4   9   2       37.19       38.68      3.87 o 
  -3   9   2        0.10        2.15      1.76 o 
  -2   9   2        0.68        3.88      2.09 o 
  -1   9   2       99.30      106.59      4.76 o 
   0   9   2       11.91       10.47      2.11 o 
   1   9   2        1.98        3.56      1.87 o 
   2   9   2       23.52       25.73      2.83 o 
   3   9   2        8.16        9.85      4.63 o 
  -4  10   2      180.20      177.59      8.28 o 
  -3  10   2      159.29      161.66      6.62 o 
  -2  10   2       63.54       65.91      4.53 o 
  -1  10   2      117.40      126.19      6.01 o 
   0  10   2      358.09      374.44      8.80 o 
   1  10   2       21.55       24.86      2.97 o 
   2  10   2      186.66      187.23      6.22 o 
  -3  11   2       30.96       31.44      3.79 o 
  -2  11   2       11.01       11.26      2.84 o 
  -1  11   2       39.24       37.53      3.81 o 
   0  11   2       10.96       11.46      2.51 o 
   1  11   2        2.32        3.96      1.89 o 
   2  11   2       54.90       51.31      3.86 o 
  -2  12   2      731.53      750.58     15.19 o 
  -1  12   2       29.10       28.88      4.33 o 
   0  12   2        2.03        2.85      2.13 o 
   1  12   2        7.63        8.09      2.24 o 
  -6   1   3      299.31      316.47     19.69 o 
  -5   1   3     1258.55     1262.44     41.31 o 
  -4   1   3      275.47      274.44      4.64 o 
  -3   1   3     1857.60     1848.28      8.40 o 
  -2   1   3      186.78      182.49      1.76 o 
  -1   1   3     6904.03     6220.88     55.87 o 
   0   1   3        9.11        7.59      1.61 o 
   1   1   3     1320.35     1323.07     13.46 o 
   2   1   3       61.71       56.57      3.68 o 
   3   1   3      839.48      887.76     27.73 o 
   4   1   3       54.81       51.52      5.77 o 
  -6   2   3      251.50      261.33     16.81 o 
  -5   2   3       52.97       52.90      5.91 o 
  -4   2   3       13.58       14.86      1.34 o 
  -3   2   3       63.96       62.64      1.13 o 
  -2   2   3     2456.19     2536.60     32.49 o 
  -1   2   3      602.54      657.39      6.55 o 
   0   2   3      209.56      200.29      3.50 o 
   1   2   3        6.33        5.04      1.59 o 
   2   2   3      153.26      150.94      4.14 o 
   3   2   3      647.03      644.99     13.84 o 
   4   2   3       26.66       31.60      5.55 o 
  -6   3   3       55.37       46.93      4.77 o 
  -5   3   3      166.66      170.19      7.91 o 
  -4   3   3      144.03      147.19      3.18 o 
  -3   3   3     2429.01     2343.01     54.87 o 
  -2   3   3      172.97      176.10      3.47 o 
  -1   3   3      116.90      116.09      2.62 o 
   0   3   3      515.62      529.18      6.13 o 
   1   3   3     2109.68     2143.99     14.30 o 
   2   3   3       53.23       59.08      2.91 o 
   3   3   3      117.05      112.45      5.95 o 
   4   3   3      126.05      127.02      7.17 o 
  -6   4   3       49.10       48.02      5.61 o 
  -5   4   3        1.62        1.79      3.24 o 
  -4   4   3      691.85      708.41     17.84 o 
  -3   4   3       34.73       29.84      2.86 o 
  -2   4   3      195.14      183.88      4.41 o 
  -1   4   3       17.40       17.27      2.01 o 
   0   4   3     1023.56     1023.95      8.96 o 
   1   4   3      754.32      765.27      9.34 o 
   2   4   3       54.47       56.69      3.31 o 
   3   4   3       15.91       19.76      3.31 o 
   4   4   3       48.06       41.62      4.31 o 
  -6   5   3        1.00        2.54      2.56 o 
  -5   5   3      395.63      424.98     17.00 o 
  -4   5   3        5.75        7.44      2.00 o 
  -3   5   3      127.10      119.82      3.77 o 
  -2   5   3      326.31      316.29      4.12 o 
  -1   5   3      461.34      476.06      7.25 o 
   0   5   3      139.87      147.21      4.33 o 
   1   5   3      129.20      130.76      4.19 o 
   2   5   3      274.65      272.06      6.96 o 
   3   5   3      550.86      574.29     15.45 o 
   4   5   3       18.12       14.11      3.37 o 
  -6   6   3        0.55        2.06      3.22 o 
  -5   6   3       18.20       21.56      4.46 o 
  -4   6   3      111.38      100.75      4.89 o 
  -3   6   3       20.25       22.11      2.62 o 
  -2   6   3        0.20        1.07      1.21 o 
  -1   6   3       23.00       21.20      2.66 o 
   0   6   3        7.37       11.60      2.32 o 
   1   6   3       70.16       71.76      4.68 o 
   2   6   3       47.17       55.77      4.40 o 
   3   6   3        1.50        3.44      2.47 o 
  -6   7   3       13.84       11.99      5.26 o 
  -5   7   3      435.54      414.44     16.21 o 
  -4   7   3       33.01       32.15      4.02 o 
  -3   7   3       69.45       73.00      4.24 o 
  -2   7   3        4.53        9.67      2.07 o 
  -1   7   3     1104.43     1105.53     15.28 o 
   0   7   3       93.82       92.21      4.02 o 
   1   7   3      164.29      167.98      5.54 o 
   2   7   3       43.94       42.58      3.64 o 
   3   7   3      513.30      494.50     13.54 o 
  -5   8   3        0.80        5.22      3.28 o 
  -4   8   3      220.84      217.54      6.84 o 
  -3   8   3        0.05        3.58      2.39 o 
  -2   8   3        0.01        8.84      3.16 o 
  -1   8   3        0.26        1.19      1.91 o 
   0   8   3      167.16      165.44      5.48 o 
   1   8   3      222.42      223.04      6.02 o 
   2   8   3       12.98       14.02      3.15 o 
   3   8   3        8.14        5.58      3.55 o 
  -5   9   3       59.66       48.07      6.22 o 
  -4   9   3       67.53       64.86      4.82 o 
  -3   9   3     1239.75     1208.59     15.55 o 
  -2   9   3        9.78       10.50      3.27 o 
  -1   9   3      244.16      241.83      6.97 o 
   0   9   3       15.79       18.33      2.68 o 
   1   9   3     1257.43     1255.45     14.28 o 
   2   9   3       19.72       20.71      3.21 o 
  -4  10   3       65.62       60.80      5.26 o 
  -3  10   3       12.20       12.06      4.07 o 
  -2  10   3      144.82      162.04      7.61 o 
  -1  10   3      100.05      103.17      4.23 o 
   0  10   3        7.99        9.19      2.15 o 
   1  10   3       26.60       28.37      2.88 o 
   2  10   3      132.59      130.15      6.23 o 
  -3  11   3      417.93      405.72     10.91 o 
  -2  11   3      167.75      168.06      7.96 o 
  -1  11   3      680.38      664.39     19.85 o 
   0  11   3       19.73       20.84      3.20 o 
   1  11   3      316.97      329.21      9.47 o 
  -2  12   3       55.76       52.20      4.55 o 
  -1  12   3        5.57        6.08      3.07 o 
   0  12   3       19.48       17.47      3.39 o 
  -7   0   4       34.13       35.97      7.83 o 
  -6   0   4       49.98       57.13      8.28 o 
  -5   0   4        5.64        5.27      1.56 o 
  -4   0   4     5694.81     5394.30     74.07 o 
  -3   0   4      643.71      663.02     11.16 o 
  -2   0   4       20.13       16.96      1.36 o 
  -1   0   4      127.76      122.13      5.19 o 
   0   0   4     4913.78     5086.59     39.28 o 
   1   0   4     1814.18     1785.01     22.85 o 
   2   0   4       31.59       33.69      7.33 o 
   3   0   4      161.66      147.94     13.33 o 
   4   0   4      726.97      748.00     29.08 o 
  -7   1   4        1.39        3.53      4.12 o 
  -6   1   4        3.05        4.70      1.94 o 
  -5   1   4       13.02       11.85      1.56 o 
  -4   1   4       43.73       45.08      2.46 o 
  -3   1   4      346.71      336.04      3.17 o 
  -2   1   4       89.96       99.46      1.98 o 
  -1   1   4       62.94       75.34      3.10 o 
   0   1   4        0.01        1.33      1.92 o 
   1   1   4       85.58       80.08      4.11 o 
   2   1   4        8.15       13.23      4.73 o 
   3   1   4       15.66       12.68      4.41 o 
  -7   2   4       35.38       26.53      7.44 o 
  -6   2   4     1037.74     1083.54     23.83 o 
  -5   2   4      128.79      131.57      5.07 o 
  -4   2   4      203.71      198.32      8.71 o 
  -3   2   4       33.02       31.83      2.39 o 
  -2   2   4     4118.42     4002.93     29.51 o 
  -1   2   4      783.45      824.57     10.92 o 
   0   2   4      347.09      356.14      6.91 o 
   1   2   4       64.48       73.15      3.92 o 
   2   2   4     1186.65     1219.39     34.87 o 
   3   2   4      310.69      322.76     14.09 o 
  -7   3   4       19.37       23.47      6.64 o 
  -6   3   4       58.48       57.42      5.19 o 
  -5   3   4       69.27       71.38      3.89 o 
  -4   3   4        0.73        3.49      1.80 o 
  -3   3   4      522.80      542.01      7.88 o 
  -2   3   4        2.33        2.94      0.54 o 
  -1   3   4      341.02      348.02      6.27 o 
   0   3   4       15.79       15.07      1.28 o 
   1   3   4       56.95       59.52      4.05 o 
   2   3   4       16.94       19.78      2.14 o 
   3   3   4        3.05        4.79      3.40 o 
  -6   4   4      394.03      372.20     19.45 o 
  -5   4   4      264.44      262.09      7.66 o 
  -4   4   4       47.61       63.39      7.87 o 
  -3   4   4       62.35       67.25      3.64 o 
  -2   4   4     1785.95     1770.97     25.96 o 
  -1   4   4       27.60       28.48      2.68 o 
   0   4   4      398.83      404.98      6.11 o 
   1   4   4       27.94       25.45      2.38 o 
   2   4   4     1001.12     1010.73     12.35 o 
   3   4   4        6.41        6.41      2.32 o 
  -6   5   4       37.24       36.20      6.42 o 
  -5   5   4       37.71       43.99      4.14 o 
  -4   5   4        4.18        4.32      2.08 o 
  -3   5   4       10.01       11.42      3.00 o 
  -2   5   4       45.26       40.50      2.67 o 
  -1   5   4       63.08       60.14      2.51 o 
   0   5   4       33.67       38.56      3.30 o 
   1   5   4        6.46        6.27      1.52 o 
   2   5   4        9.01        9.21      1.97 o 
   3   5   4        8.43        9.18      4.39 o 
  -6   6   4        4.97       11.55      4.52 o 
  -5   6   4       53.12       48.19      4.11 o 
  -4   6   4     1578.07     1574.22     27.48 o 
  -3   6   4      221.85      212.91      7.30 o 
  -2   6   4       48.49       49.23      4.54 o 
  -1   6   4       91.35       89.47      3.27 o 
   0   6   4     2001.06     2028.12     23.17 o 
   1   6   4       38.46       41.98      3.73 o 
   2   6   4       15.29       12.76      2.14 o 
   3   6   4       29.64       32.75      5.38 o 
  -6   7   4       63.31       73.74      6.98 o 
  -5   7   4       21.75       19.45      3.34 o 
  -4   7   4       41.46       41.15      3.36 o 
  -3   7   4       85.68       84.33      4.72 o 
  -2   7   4        1.19        3.07      1.63 o 
  -1   7   4      154.70      152.11      4.41 o 
   0   7   4       19.47       19.04      2.10 o 
   1   7   4        4.09        3.87      1.81 o 
   2   7   4        0.72        1.76      1.63 o 
  -5   8   4       65.26       59.25      6.37 o 
  -4   8   4       71.43       69.88      4.25 o 
  -3   8   4        1.69        3.70      2.46 o 
  -2   8   4     1224.46     1229.52     19.24 o 
  -1   8   4      234.80      232.82      5.64 o 
   0   8   4       12.71       12.99      2.91 o 
   1   8   4       12.33        7.74      2.83 o 
   2   8   4      363.36      361.08     11.74 o 
  -5   9   4       80.85       85.28      7.81 o 
  -4   9   4       60.64       59.03      4.39 o 
  -3   9   4       11.22       17.54      4.35 o 
  -2   9   4        1.12        4.09      2.97 o 
  -1   9   4       75.07       75.63      4.25 o 
   0   9   4       41.82       37.62      3.57 o 
   1   9   4        3.49        5.34      2.10 o 
   2   9   4        6.24        7.47      3.14 o 
  -4  10   4      349.27      351.90      9.45 o 
  -3  10   4       78.01       75.43      5.03 o 
  -2  10   4      625.34      633.62     15.06 o 
  -1  10   4      155.84      157.71      8.06 o 
   0  10   4      165.90      157.19      7.46 o 
   1  10   4      289.68      275.92      8.68 o 
  -3  11   4        0.53        3.12      2.14 o 
  -2  11   4       74.39       72.78      5.24 o 
  -1  11   4       23.89       20.16      4.10 o 
   0  11   4        0.82        6.28      3.02 o 
  -7   1   5      244.21      254.62     16.79 o 
  -6   1   5       32.79       36.50      4.43 o 
  -5   1   5       18.40       21.13      1.92 o 
  -4   1   5       94.35       95.66      2.38 o 
  -3   1   5      526.78      535.70      5.91 o 
  -2   1   5       60.55       63.78      2.57 o 
  -1   1   5       65.93       65.59      4.17 o 
   0   1   5       37.79       43.50      3.53 o 
   1   1   5      842.44      846.18     16.30 o 
   2   1   5        3.84        7.80      3.49 o 
   3   1   5      247.40      249.31     11.97 o 
  -7   2   5       28.67       30.74      7.12 o 
  -6   2   5      197.61      202.67     13.23 o 
  -5   2   5        1.21        2.52      1.82 o 
  -4   2   5       95.91       98.18      3.70 o 
  -3   2   5       17.18       16.55      1.07 o 
  -2   2   5      200.37      197.16      4.11 o 
  -1   2   5      903.45      924.41     11.23 o 
   0   2   5      151.50      152.44      5.38 o 
   1   2   5        0.06        2.14      2.25 o 
   2   2   5       15.89       22.39      5.35 o 
   3   2   5      289.13      290.70     13.06 o 
  -7   3   5       98.27       96.06     11.08 o 
  -6   3   5       75.58       69.11      5.51 o 
  -5   3   5     1433.36     1413.93     15.84 o 
  -4   3   5       10.95       14.91      2.27 o 
  -3   3   5      209.79      205.14      6.11 o 
  -2   3   5      103.62      108.53      5.70 o 
  -1   3   5     2539.03     2629.45     30.58 o 
   0   3   5       27.31       24.06      2.79 o 
   1   3   5       63.99       72.06      4.18 o 
   2   3   5      189.29      165.35      9.80 o 
   3   3   5      539.01      478.13     21.92 o 
  -6   4   5       54.15       48.17     19.33 o 
  -5   4   5       21.02       21.15      2.96 o 
  -4   4   5      251.07      258.54      6.58 o 
  -3   4   5      186.19      195.38      5.73 o 
  -2   4   5      143.76      151.12      4.48 o 
  -1   4   5       37.16       43.17      3.71 o 
   0   4   5      110.59      117.37      5.04 o 
   1   4   5      492.12      512.28     13.74 o 
   2   4   5        0.63        9.72      3.67 o 
  -6   5   5       80.15       84.01      6.63 o 
  -5   5   5      740.53      728.33     16.85 o 
  -4   5   5      150.04      152.37      5.47 o 
  -3   5   5     2307.79     2361.91     23.00 o 
  -2   5   5       14.31       15.06      2.05 o 
  -1   5   5      790.76      821.34     11.37 o 
   0   5   5      291.18      293.68      7.63 o 
   1   5   5      841.64      879.60     13.08 o 
   2   5   5       97.25       87.59     12.22 o 
  -6   6   5        2.29        1.93      1.86 o 
  -5   6   5       14.17       13.32      2.28 o 
  -4   6   5       17.88       16.20      3.07 o 
  -3   6   5       19.68       22.96      3.89 o 
  -2   6   5       33.37       55.53      9.65 o 
  -1   6   5        2.82        3.50      1.85 o 
   0   6   5       16.94       17.84      3.41 o 
   1   6   5       70.14       68.68      4.42 o 
   2   6   5        9.11        8.13      4.07 o 
  -6   7   5      215.34      207.22     10.70 o 
  -5   7   5      285.15      298.30      8.99 o 
  -4   7   5      132.30      128.13      5.49 o 
  -3   7   5     1288.88     1273.73     17.26 o 
  -2   7   5      311.59      310.34     14.36 o 
  -1   7   5      392.12      389.41      8.81 o 
   0   7   5       87.03       91.60      5.17 o 
   1   7   5      714.35      714.17     15.77 o 
   2   7   5      133.26      138.56      9.64 o 
  -5   8   5        5.86        4.03      1.58 o 
  -4   8   5       57.27       59.86      5.12 o 
  -3   8   5       44.13       41.42      4.03 o 
  -2   8   5       27.73       28.24      4.69 o 
  -1   8   5        5.64        4.75      2.23 o 
   0   8   5        9.82       10.19      2.71 o 
   1   8   5      221.04      220.44      7.81 o 
  -5   9   5      438.68      440.45     16.35 o 
  -4   9   5      183.61      182.51      8.18 o 
  -3   9   5        3.12        4.25      2.86 o 
  -2   9   5      210.68      207.25     13.00 o 
  -1   9   5      729.85      721.52     18.93 o 
   0   9   5       61.40       64.33      5.20 o 
   1   9   5       87.56       83.84      5.72 o 
  -4  10   5       32.33       28.83      4.15 o 
  -3  10   5       13.09       15.42      4.84 o 
  -2  10   5       82.04       84.03      6.13 o 
  -1  10   5       76.51       78.11      6.12 o 
   0  10   5        2.52        2.28      2.57 o 
  -3  11   5      173.52      173.85      8.44 o 
  -2  11   5        8.09       10.42      4.32 o 
  -1  11   5       54.24       44.04      8.58 o 
  -7   0   6       82.62       86.02     10.18 o 
  -6   0   6     1299.58     1387.47     31.68 o 
  -5   0   6      364.36      371.40     20.44 o 
  -4   0   6       10.62       11.71      2.33 o 
  -3   0   6      178.82      177.32      4.64 o 
  -2   0   6     3203.88     3326.68     31.94 o 
  -1   0   6       80.41       81.30      6.10 o 
   0   0   6       85.70       77.32      6.33 o 
   1   0   6       97.21       92.94      6.55 o 
   2   0   6      513.10      497.72     24.37 o 
  -7   1   6       32.47       40.37      7.20 o 
  -6   1   6       31.21       27.68      3.94 o 
  -5   1   6       25.61       27.34      2.55 o 
  -4   1   6       15.81       16.89      2.03 o 
  -3   1   6      213.13      204.61      7.31 o 
  -2   1   6        0.06        1.75      1.55 o 
  -1   1   6        4.45        4.95      2.23 o 
   0   1   6       18.09       17.49      2.89 o 
   1   1   6        8.55        7.45      2.19 o 
   2   1   6       44.92       43.58      5.98 o 
  -7   2   6      183.05      194.31     14.29 o 
  -6   2   6       92.81       80.23      8.78 o 
  -5   2   6       18.23       17.61      2.47 o 
  -4   2   6     1406.71     1446.36     13.97 o 
  -3   2   6      211.09      204.17      7.81 o 
  -2   2   6      218.22      215.34      7.81 o 
  -1   2   6        8.12        9.44      2.78 o 
   0   2   6      896.55      912.36     13.67 o 
   1   2   6      102.48      106.26      5.21 o 
   2   2   6      145.86      144.84     11.47 o 
  -7   3   6       77.84       82.97     10.30 o 
  -6   3   6        7.55        5.13      6.97 o 
  -5   3   6      157.86      160.77      5.24 o 
  -4   3   6        1.18        2.43      1.69 o 
  -3   3   6      215.65      239.14      6.19 o 
  -2   3   6       64.83       62.98      3.46 o 
  -1   3   6       50.35       51.63      4.25 o 
   0   3   6       39.65       39.28      3.71 o 
   1   3   6        0.23        2.79      2.24 o 
   2   3   6       74.45       72.80      7.48 o 
  -6   4   6      175.18      177.28      9.10 o 
  -5   4   6       35.17       38.29      2.90 o 
  -4   4   6      881.38      931.70     13.30 o 
  -3   4   6      366.24      371.51      8.09 o 
  -2   4   6      104.63      111.47      4.36 o 
  -1   4   6      212.19      217.32      7.49 o 
   0   4   6      627.64      667.17     11.61 o 
   1   4   6      264.96      265.39     12.80 o 
   2   4   6      192.73      182.78     10.75 o 
  -6   5   6       41.28       39.14      6.10 o 
  -5   5   6       22.81       25.97      2.88 o 
  -4   5   6       13.56       13.61      2.69 o 
  -3   5   6        2.81        5.03      2.51 o 
  -2   5   6        7.77       10.45      3.40 o 
  -1   5   6       50.22       50.79      4.37 o 
   0   5   6       21.15       23.77      3.16 o 
   1   5   6        0.53        1.70      2.47 o 
  -6   6   6      964.78      958.97     31.29 o 
  -5   6   6      227.41      234.36      7.80 o 
  -4   6   6        2.29        2.14      1.99 o 
  -3   6   6       23.84       27.31      4.00 o 
  -2   6   6     1427.62     1477.45     27.55 o 
  -1   6   6      637.13      641.57     12.55 o 
   0   6   6       52.05       57.77      4.26 o 
   1   6   6       78.33       74.24      5.66 o 
  -6   7   6        9.35        7.13      3.63 o 
  -5   7   6       91.44       89.55      4.93 o 
  -4   7   6       48.47       47.44      3.93 o 
  -3   7   6       31.33       32.69      4.22 o 
  -2   7   6        8.88       10.29      4.54 o 
  -1   7   6       26.44       26.81      5.80 o 
   0   7   6       18.13       23.83      3.48 o 
   1   7   6       17.99       16.07      3.02 o 
  -5   8   6       13.76       14.51      3.19 o 
  -4   8   6      827.41      822.87     17.68 o 
  -3   8   6      163.05      154.35      7.94 o 
  -2   8   6      203.21      205.34      9.20 o 
  -1   8   6        0.45        3.58      3.59 o 
   0   8   6      745.80      727.94     14.80 o 
  -4   9   6       67.24       64.72      4.82 o 
  -3   9   6       30.02       35.11      4.98 o 
  -2   9   6        0.21       -0.71      2.62 o 
  -1   9   6       23.49       22.50      5.56 o 
   0   9   6       57.65       51.42      6.94 o 
  -3  10   6       16.98       21.01      4.40 o 
  -2  10   6      232.07      224.75      9.66 o 
  -1  10   6       11.38        8.48      3.56 o 
  -7   1   7      380.33      395.80     18.96 o 
  -6   1   7       83.04       90.40      8.81 o 
  -5   1   7     1424.61     1425.87     34.35 o 
  -4   1   7      137.81      134.08      5.66 o 
  -3   1   7      522.53      514.77     10.60 o 
  -2   1   7      292.66      293.98      7.92 o 
  -1   1   7     1004.96      984.05     21.80 o 
   0   1   7      264.35      262.17      7.68 o 
   1   1   7      143.81      136.66      5.99 o 
  -7   2   7       26.02       26.19      6.16 o 
  -6   2   7        9.19        7.83      4.55 o 
  -5   2   7       62.58       66.23      4.47 o 
  -4   2   7      157.84      161.65      5.26 o 
  -3   2   7        3.98        5.62      3.33 o 
  -2   2   7        0.46        4.56      4.92 o 
  -1   2   7      368.99      373.63      8.95 o 
   0   2   7        2.45        3.17      2.17 o 
   1   2   7       35.66       29.79      3.36 o 
  -6   3   7       93.10       89.59      9.37 o 
  -5   3   7       15.91       16.14      2.80 o 
  -4   3   7      150.24      149.89      6.86 o 
  -3   3   7     1430.50     1434.81     20.95 o 
  -2   3   7       31.06       32.98      3.06 o 
  -1   3   7       63.63       63.91      4.15 o 
   0   3   7       74.54       74.97      5.59 o 
   1   3   7      866.52      842.85     16.57 o 
  -6   4   7       62.73       66.66      7.12 o 
  -5   4   7       32.02       30.62      3.16 o 
  -4   4   7        9.25       10.53      2.18 o 
  -3   4   7      195.27      199.06      6.42 o 
  -2   4   7       31.17       38.90      4.70 o 
  -1   4   7       51.41       52.56      4.23 o 
   0   4   7        3.96        6.25      2.24 o 
   1   4   7      191.55      185.25      8.50 o 
  -6   5   7      141.00      113.02     10.82 o 
  -5   5   7      206.87      214.56      7.47 o 
  -4   5   7        9.15        8.65      2.18 o 
  -3   5   7       30.12       41.12      4.45 o 
  -2   5   7       32.12       37.89      4.94 o 
  -1   5   7      636.50      627.94     14.25 o 
   0   5   7       15.12       15.73      2.91 o 
  -6   6   7        2.01        2.27      2.53 o 
  -5   6   7        0.24        2.59      2.01 o 
  -4   6   7        6.83        9.84      2.92 o 
  -3   6   7       55.21       53.43      4.17 o 
  -2   6   7       17.44       18.78      3.89 o 
  -1   6   7        0.31        3.45      3.96 o 
   0   6   7        5.34        5.30      2.50 o 
  -5   7   7      303.51      296.43      9.08 o 
  -4   7   7       49.70       46.75      4.11 o 
  -3   7   7       59.10       63.78      4.91 o 
  -2   7   7        1.77        2.23      2.95 o 
  -1   7   7      292.26      298.07     11.11 o 
   0   7   7       41.80       40.03      5.12 o 
  -5   8   7        0.90        4.83      2.65 o 
  -4   8   7        0.45        4.60      2.54 o 
  -3   8   7       81.29       80.70      5.20 o 
  -2   8   7       23.57       25.87      4.77 o 
  -1   8   7        0.41        1.35      2.86 o 
  -4   9   7       41.29       42.91      4.15 o 
  -3   9   7      739.10      746.61     25.17 o 
  -2   9   7       74.20       75.01      6.40 o 
  -6   0   8        6.10        4.24      4.12 o 
  -5   0   8        7.30        5.29      4.39 o 
  -4   0   8      707.75      717.66     25.28 o 
  -3   0   8      580.13      555.50     13.70 o 
  -2   0   8       22.03       22.67      7.18 o 
  -1   0   8       14.70       13.12      4.63 o 
   0   0   8      685.05      683.94     20.10 o 
  -6   1   8       13.96       10.62      3.77 o 
  -5   1   8        0.97        1.79      2.98 o 
  -4   1   8       26.01       28.38      6.22 o 
  -3   1   8       37.36       35.21      4.02 o 
  -2   1   8       42.50       43.32      3.57 o 
  -1   1   8       17.87       16.16      2.89 o 
   0   1   8       11.85       10.79      2.66 o 
  -6   2   8      459.21      421.03     14.69 o 
  -5   2   8      188.94      186.20     10.38 o 
  -4   2   8      103.24       95.11      5.71 o 
  -3   2   8       16.67       18.52      3.60 o 
  -2   2   8      585.01      585.31     10.72 o 
  -1   2   8      192.28      186.20      7.49 o 
   0   2   8      219.06      213.91      7.55 o 
  -6   3   8        8.37        7.06      3.50 o 
  -5   3   8       60.65       60.70      6.23 o 
  -4   3   8       16.41       20.98      3.60 o 
  -3   3   8       13.08       13.38      3.39 o 
  -2   3   8      131.03      128.20      7.37 o 
  -1   3   8        3.26        4.76      2.26 o 
   0   3   8       65.34       62.98      4.75 o 
  -6   4   8      664.83      635.88     17.27 o 
  -5   4   8       58.15       61.42      6.64 o 
  -4   4   8      319.75      318.02     11.24 o 
  -3   4   8        0.85        3.87      3.37 o 
  -2   4   8      714.60      699.38     22.65 o 
  -1   4   8       64.51       60.50      5.50 o 
   0   4   8      120.41      120.87      6.21 o 
  -6   5   8       17.11       16.40      4.18 o 
  -5   5   8       19.20       17.25      5.47 o 
  -4   5   8        7.62        8.99      2.86 o 
  -3   5   8        0.91        1.97      3.06 o 
  -2   5   8        0.24        5.37      4.00 o 
  -1   5   8       29.90       33.84      5.84 o 
  -5   6   8        0.37        1.63      2.00 o 
  -4   6   8     1089.26     1092.14     19.47 o 
  -3   6   8      158.05      161.30      8.30 o 
  -2   6   8       86.30       92.95      6.83 o 
  -1   6   8        0.35        0.43      2.65 o 
  -5   7   8       38.15       42.95      4.40 o 
  -4   7   8        0.06        2.47      2.12 o 
  -3   7   8        3.43        4.15      2.12 o 
  -2   7   8       45.71       40.43      5.29 o 
  -3   8   8       36.12       39.19      4.98 o 
  -6   1   9       31.91       37.51      5.72 o 
  -5   1   9       54.41       54.90      6.47 o 
  -4   1   9        1.97        3.54      3.89 o 
  -3   1   9      510.72      528.52     18.21 o 
  -2   1   9        1.12        1.55      3.38 o 
  -1   1   9      103.09      101.57      5.57 o 
  -6   2   9       28.69       24.81      6.39 o 
  -5   2   9       71.74       77.74      7.67 o 
  -4   2   9       44.24       51.98      6.49 o 
  -3   2   9       35.73       38.58      5.20 o 
  -2   2   9        2.52        3.16      3.93 o 
  -1   2   9       52.41       52.86      5.36 o 
  -6   3   9       71.97       67.02      6.81 o 
  -5   3   9      790.75      773.73     22.29 o 
  -4   3   9       75.75       75.74      7.49 o 
  -3   3   9        6.63       10.24      3.87 o 
  -2   3   9      129.12      111.22      8.79 o 
  -5   4   9       38.36       36.21      5.58 o 
  -4   4   9       10.25        9.44      3.15 o 
  -3   4   9       71.84       59.90      5.69 o 
  -2   4   9        0.37        4.99      3.81 o 
  -5   5   9      143.70      144.85      9.70 o 
  -4   5   9      301.45      282.86     10.39 o 
  -3   5   9      557.67      531.74     14.30 o 
  -2   5   9      205.03      185.50     16.00 o 
  -4   6   9       11.11       16.60      7.94 o 
  -5   0  10      204.17      192.66     15.91 o 
  -4   0  10      147.15      163.41     14.93 o 
  -3   0  10       14.43       12.26      7.41 o 
  -5   1  10        7.85        9.00      3.39 o 
  -4   1  10       20.89       15.99      4.50 o 
  -3   1  10        5.75       10.14      4.39 o 
  -4   2  10      418.06      427.77     16.95 o 
                                                 
